# Supplementary material for: Transcatheter Mitral Valve-in-Valve Implantation with the Balloon-Expandable Myval Device
Source: J Clin Med. 2022 Sep 2;11(17):5210. doi: 10.3390/jcm11175210 (PMC9457220; doi:10.3390/jcm11175210)
Supplement: Supplementary file 1 [file jcm-11-05210-s001.zip]

Archive with 2 entries (2 files):
- Video S1-Myval mitral IC-E.mp4.mp4
- Video S2-myval mitral thrombosis.mp4
